# Supplementary material for: Dynamic apparent transition resistance data in spot welding of aluminized 22MnB5
Source: Data Brief. 2016 Jul 5;8:1184–9. doi: 10.1016/j.dib.2016.06.063 (PMC4978217; doi:10.1016/j.dib.2016.06.063)
Supplement: Supplementary file 1 — Supplementary material [file mmc1.xlsx]

## Sheet: data
	F = 2 kN						F = 4 kN						F = 6 kN						F = 8 kN
Iw / kA	R1 / µOhm	SD(R1) / µOhm	R2 / µOhm	SD(R2) / µOhm	R3 / µOhm	SD(R3) / µOhm	R1 / µOhm	SD(R1) / µOhm	R2 / µOhm	SD(R2) / µOhm	R3 / µOhm	SD(R3) / µOhm	R1 / µOhm	SD(R1) / µOhm	R2 / µOhm	SD(R2) / µOhm	R3 / µOhm	SD(R3) / µOhm	R1 / µOhm	SD(R1) / µOhm	R2 / µOhm	SD(R2) / µOhm	R3 / µOhm	SD(R3) / µOhm
0.2	1601.45	589.478	1135.59	407.943	472.274	70.4422	1402.6	636.809	971.451	255.988	382.397	117.334	1375.6	668.049	761.48	96.1813	300.07	102.444	1279.44	707.336	675.931	82.4924	241.432	54.0235
0.3	1449.75	522.746	1024.77	351.607	456.142	71.3012	1269.43	565.214	878.851	231.911	383.346	113.717	1241.72	598.681	684.607	86.9775	315.42	99.4928	1162.74	623.506	609.045	85.7928	249.26	40.1602
0.4	1300.42	494.619	880.132	323.282	396.884	67.3749	1130.01	544.043	756.192	218.175	337.329	109.44	1101.6	571.806	580.756	68.7355	281.77	94.1994	1033.74	591.115	499.957	70.617	221.935	34.7053
0.5	1173.23	452.417	767.014	294.849	352.822	64.3674	1013.17	493.283	648.277	197.989	294.95	103.928	979.004	525.806	491.434	72.4847	242.316	86.4952	910.157	548.091	428.648	56.6418	187.383	33.7527
0.6	1087.53	421.39	705.819	274.749	330.386	69.064	938.585	457.819	571.573	191.516	268.517	100.956	907.116	491.911	430.472	73.0159	217.486	80.4952	826.222	520.881	363.012	61.9311	160.392	36.0783
0.7	1030.38	382.206	668.428	252.389	318.989	65.0846	891.48	422.122	537.985	193.73	254.799	102.065	861.476	458.614	393.051	66.0607	202.547	83.5947	775.795	491.441	330.02	57.2674	145.332	35.2203
0.8	991.165	352.646	639.541	237.641	310.625	67.0742	858.739	396.519	512.785	187.004	244.049	103.241	828.619	433.517	372.879	68.0276	189.736	82.5944	745.634	464.597	309.147	57.7351	135.203	37.3444
0.9	964.506	322.339	614.802	211.636	306.572	63.6288	832.569	367.525	492.698	182.82	232.348	91.7657	799.229	408.126	352.6	66.6557	181.24	79.6672	716.953	438.258	290.136	58.9901	127.164	34.7679
1	932.41	284.167	599.209	191.371	303.436	62.3024	798.877	332.686	483.362	179.563	231.7	95.4628	766.221	372.595	342.22	69.2849	175.899	75.7257	685.244	402.722	278.203	56.0068	121.396	34.2236
1.1	916.187	257.402	597.938	181.176	306.279	62.0641	782.758	310.711	473.959	169.022	229.996	93.4777	749.959	352.466	335.683	71.612	172.765	76.1362	669.145	381.966	270.116	55.1772	118.22	37.0506
1.2	889.758	236.242	576.828	155.792	303.106	59.1215	765.992	289.389	463.194	154.832	231.054	92.0226	731.011	330.529	337.921	79.8762	173.266	76.3763	653.182	362.447	261.879	58.0884	115.913	37.0514
1.3	850.639	224.187	552.374	138.917	291.573	54.9726	745.31	266.916	457.234	150.75	230.356	85.0368	706.728	309.457	334.349	70.5022	172.614	75.3937	632.553	340.939	254.346	57.8019	113.147	37.637
1.4	823.474	200.848	533.115	135.821	285.078	51.01	722.665	242.347	449.981	130.289	223.369	70.5108	682.168	284.052	326.487	67.2031	170.606	69.9743	611.503	315.592	253.255	59.9779	111.967	38.5243
1.5	805.426	175.654	516.056	120.18	279.278	50.3392	703.126	224.262	434.37	124.965	218.191	74.4612	668.285	264.857	323.209	64.6575	167.64	63.7718	601.57	296.462	251.842	61.5124	112.727	39.2144
1.6	779.261	170.028	505.828	108.411	273.512	47.7726	683.509	213.926	420.912	120.853	214.417	75.2358	654.558	252.04	321.773	64.2578	167.169	61.1243	588.15	282.965	251.276	59.8793	111.234	38.8575
1.7	763.903	164.424	489.909	100.728	270.007	49.7094	671.538	203.956	419.058	105.805	212.12	65.4154	636.763	243.478	318.345	60.1105	166.864	60.3864	575.188	271.245	245.753	59.9064	111.129	38.4412
1.8	750.007	148.105	481.293	89.6729	263.35	43.4774	661.842	190.679	413.267	105.479	212.751	60.3307	622.868	231.507	317.29	59.8289	165.757	59.5419	565.757	259.742	249.584	62.7716	113.403	35.1811
1.9	731.879	131.986	477.1	88.1129	263.324	45.508	650.102	170.291	402.499	102.829	207.217	63.6314	615.052	210.105	315.212	51.2144	166.446	52.8419	555.735	240.905	250.993	63.2439	115.601	37.389
2	714.743	127.13	460.096	80.3293	261.153	41.8077	630.053	166.094	397.676	91.0067	204.29	60.4778	600.582	200.264	308.772	57.1596	163.761	53.7316	545.936	227.95	243.693	57.915	119.458	38.1887
2.1	695.264	116.519	448.416	72.3831	252.559	38.2054	613.966	156.618	384.924	86.1401	203.529	53.29	584.077	189.133	303.069	54.6875	161.891	50.3076	533.734	215.125	243.908	48.8928	116.829	35.2921
2.2	682.727	107.341	440.445	69.066	244.478	35.4294	609.394	146.76	377.041	81.7753	195.472	54.3377	575.332	180.169	300.044	49.5173	157.96	46.6315	524.055	208.965	242.217	47.8917	116.186	32.9734
2.3	659.449	102.273	429.72	64.5384	244.868	37.0727	587.863	134.22	377.203	81.3465	194.633	50.1797	559.514	167.205	300.845	51.2588	159.2	47.6849	508.761	196.722	240.731	51.6106	112.415	31.4788
2.4	652.088	98.4092	414.732	59.4537	239.975	34.5926	581.405	133.499	367.128	69.2031	192.28	46.8609	553.897	163.151	300.023	48.6899	157.672	42.5046	504.993	190.065	242.228	51.5211	113.754	31.9732
2.5	633.008	89.8419	413.959	54.076	235.196	31.7583	566.966	126.063	358.104	68.0792	188.035	43.6734	538.974	153.472	287.793	48.8075	153.165	44.0223	495.17	177.903	239.078	42.2038	114.914	29.0483
2.6	624.927	86.5453	399.64	51.0161	226.512	31.5315	561.223	119.627	352.335	64.7609	183.885	46.6401	533.604	147.985	289.901	42.7214	149.94	44.6094	488.823	175.964	233.35	49.3778	111.134	32.3141
2.7	609.621	83.0479	392.871	47.8111	226.737	29.2322	549.428	115.594	348.202	58.7746	186.735	41.72	520.999	145.947	284.91	42.9504	152.373	37.3509	479.827	170.279	235.273	54.4735	108.021	29.7798
2.8	594.698	81.9754	386.244	42.9973	222.166	27.5566	534.09	110.225	337.064	59.7431	180.282	37.9711	511.319	134.271	277.902	41.095	151.833	38.6816	467.205	160.747	225.965	46.3087	109.948	28.5546
2.9	585.476	74.6818	380.08	39.0172	218.83	25.2485	530.972	104.82	329.462	56.2405	174.559	39.1919	502.429	132.704	286.81	35.5024	147.953	34.2618	463.003	156.837	229.596	47.1376	108.141	31.0977
3	573.359	71.0043	369.966	37.6645	213.264	24.8158	516.047	98.1071	328.414	52.6485	173.416	34.2787	494.218	120.924	271.565	39.9292	146.689	37.336	454.953	147.411	223.687	45.7411	110.083	26.5821
3.1	565.925	71.4643	362.275	35.4022	210.055	22.6659	508.486	98.1616	324.912	52.551	170.984	34.5591	483.904	122.747	272.302	37.8782	143.062	33.5835	451.099	142.107	223.098	44.8552	109.891	27.3055
3.2	558.069	71.0135	354.729	36.6261	206.788	22.5801	507.796	96.0278	313.703	46.7525	169.2	34.0066	482.695	121.2	271.798	32.7103	143.231	34.2953	446.846	142.216	226.261	43.1285	106.865	26.5398
3.3	550.892	66.7543	353.152	32.4272	205.023	22.714	495.216	92.5442	315.233	41.7747	168.869	29.9505	472.451	115.628	267.281	36.546	145.641	33.4751	436.99	139.117	220.997	41.4147	108.169	28.3157
3.4	533.598	64.7585	342.298	31.2755	200.46	21.9598	486.161	84.7237	307.042	43.7795	165.991	32.2745	462.286	109.406	262.856	34.9494	140.189	28.5083	431.233	127.92	217.8	44.8276	106.33	24.4043
3.5	524.302	60.1306	337.533	31.3454	196.29	19.4316	477.742	82.064	306.614	42.8499	163.648	28.1059	454.253	104.712	265.979	31.0125	141.545	25.8376	423.269	124.801	216.157	38.1569	104.416	25.4429
3.6	520.089	60.5209	331.177	23.1328	195.892	18.2423	469.104	82.3712	297.867	38.1965	163.31	28.6233	447.828	103.67	263.487	33.5909	137.677	28.3993	419.744	121.341	215.331	38.9536	106.798	28.898
3.7	510.463	61.6513	324.688	26.9376	190.553	18.6385	464.434	82.6116	297.95	36.0174	157.125	24.47	445.854	101.317	258.131	30.9183	138.077	27.7054	414.901	122.085	214.21	41.2756	104.902	24.285
3.8	503.911	56.2864	320.266	24.7153	185.591	15.2939	456.433	77.0439	290.685	35.0554	157.476	24.2786	435.247	98.0941	257.116	31.3948	137.011	23.7588	408.546	115.541	208.841	36.8679	104.44	22.6277
3.9	495.757	55.8468	315.384	19.6534	183.147	16.4468	452.558	74.3964	283.658	34.2998	155.987	25.811	433.022	93.5756	251.868	28.5408	134.267	24.8834	402.194	115.72	209.971	36.7849	103.311	23.0446
4	487.303	56.9631	309.893	22.7042	181.56	16.2413	447.466	73.1285	283.112	30.6804	152.6	20.6153	426.786	92.6179	252.628	25.1833	133.296	22.7223	398.584	111.5	205.175	34.5582	101.922	21.887
4.1	481.906	55.3802	303.402	20.3564	180.151	14.6884	439.776	70.673	278.849	30.0255	151.964	20.9027	420.137	89.1677	247.867	26.0343	131.998	22.0815	394.186	106.859	205.5	38.7215	103.032	22.5051
4.2	475.477	54.8077	297.781	16.8311	178.59	12.1761	433.045	70.2797	275.266	28.0488	150.09	20.0511	415.203	87.3485	246.897	24.9027	132.454	22.0004	388.311	105.766	205.131	34.6175	102.444	20.987
4.3	467.106	54.3539	297.007	18.9148	173.233	13.7716	427.783	68.7801	271.242	27.9321	146.993	18.4792	410.421	85.8088	242.712	22.7997	129.902	20.3051	385.088	102.39	200.906	33.8071	101.856	20.0548
4.4	462.039	53.7949	291.356	19.7199	171.955	13.2055	422.774	66.5817	265.781	25.2526	145.472	18.731	406.46	83.0688	241.13	25.2729	127.515	18.1285	381.012	100.212	200.632	33.113	101.75	21.8283
4.5	456.81	53.3231	286.746	17.5472	170.022	12.1564	417.08	65.4859	262.097	24.3059	144.668	18.4442	402.089	79.5406	236.91	20.3413	128.164	18.751	375.572	98.5821	201.416	30.9296	100.595	19.6719
4.6	451.122	51.7205	283.482	15.6378	167.752	12.2142	413.654	63.837	258.864	25.6665	142.953	15.3943	396.706	78.6398	236.507	22.9621	126.726	17.7921	372.937	95.5642	197.558	32.985	100.48	17.8887
4.7	443.959	51.686	279.753	18.154	165.792	11.9338	409.013	62.4406	255.943	25.9306	142.322	16.0771	393.798	75.924	234.163	20.0503	125.651	16.4527	369.769	93.0872	197.328	28.6362	98.7883	19.1112
4.8	440.58	52.3927	276.48	15.2102	165.304	12.1284	405.341	61.2421	252.611	20.1818	141.28	15.15	388.811	76.1709	231.731	19.0696	125.338	15.9655	364.445	93.5566	197.365	29.1522	99.9657	17.5881
4.9	434.913	49.7719	271.243	14.9745	162.121	11.6476	399.475	60.3538	248.183	19.6309	138.673	13.3508	384.295	73.9605	230.22	16.7195	124.108	15.1977	361.219	90.3845	194.688	29.7924	99.066	17.5378
5	426.583	50.4123	268.257	16.3029	160.258	12.5661	393.702	57.8974	244.538	21.2572	137.066	13.1059	379.916	70.0611	227.466	17.0869	123.235	14.4561	356.233	87.2829	192.66	29.747	98.2679	17.043
5.1	424.54	50.009	265.347	13.8447	159.111	11.2317	391.465	57.4489	242.496	19.0125	136.24	12.5339	376.403	71.0592	225.201	15.7007	120.71	13.3132	354.84	86.2611	190.636	27.4484	98.5801	16.3848
5.2	418.578	47.8816	263.259	14.7433	157.713	10.5027	387.072	54.9624	238.529	17.6161	135.502	12.6761	372.007	67.4475	223.556	14.7352	121.3	13.0663	350.729	83.1324	189.212	28.47	96.9849	16.8818
5.3	411.533	48.6036	258.144	15.3095	154.348	10.7609	381.477	54.5553	237.43	18.4811	133.237	12.6744	367.114	66.126	221.209	14.7618	119.246	12.6231	345.247	81.6193	188.969	26.2893	97.1686	16.9708
5.4	406.494	47.1425	254.124	13.2696	153.618	10.4568	376.542	52.6057	232.838	18.186	131.765	10.3554	363.121	64.0933	217.667	14.9968	118.775	12.0899	341.628	78.9229	186.229	25.8041	94.976	15.0493
5.5	401.368	46.1452	251.295	13.6546	152.06	10.181	373.193	51.0686	231.482	16.3921	131.075	10.9788	358.718	62.8812	217.033	13.2248	117.618	10.738	338.663	77.5825	185.485	24.9342	96.633	15.5561
5.6	396.226	44.9897	248.766	13.8741	150.092	9.69142	368.923	49.567	228.887	15.886	129.502	11.2415	355.472	60.0256	214.808	12.8447	115.598	10.8315	335.123	74.7775	184.591	26.0867	95.7804	15.3407
5.7	391.928	44.6706	246.103	12.5205	148.266	8.80414	365.075	48.985	224.825	14.6888	127.408	9.16912	352.597	58.4625	211.407	12.4359	116.419	9.98819	331.315	73.6277	182.464	24.4749	94.5057	14.4167
5.8	387.349	43.7118	242.71	11.9988	146.977	8.62881	361.73	47.4721	222.029	15.2096	126.212	9.68402	347.813	57.987	209.354	11.1052	114.703	10.2213	328.979	71.4546	180.891	23.6672	94.0629	14.2697
5.9	383.196	44.0289	239.308	12.3496	145.44	8.79752	358.461	46.9891	220.889	14.1436	125.816	9.93097	344.754	56.3175	208.211	11.0459	113.877	9.6582	325.562	70.3603	181.116	23.1754	94.0793	13.5303
6	379.118	43.4425	236.085	11.9241	143.565	8.02911	354.221	46.1586	217.8	12.7487	124.667	8.89664	341.136	55.247	204.392	10.7825	113.512	8.96406	322.908	68.258	178.458	22.4733	92.5401	13.4964
6.1	373.862	41.6264	233.663	13.1304	142.209	7.75015	351.054	44.7812	215.162	14.2079	123.35	8.21446	338.076	53.287	204.122	10.9938	112.013	8.2318	319.33	66.9495	177.599	21.3612	92.6056	13.011
6.2	369.233	41.7494	231.14	11.0867	140.759	7.73876	347.908	44.2394	213.918	12.82	122.444	8.48285	334.396	52.2659	201.429	10.0747	111.131	7.83737	316.678	65.4691	176.617	21.5597	92.1382	12.7797
6.3	364.794	41.2524	229.263	10.3281	139.302	7.6697	343.68	43.9752	209.941	12.0284	120.805	8.63441	331.137	51.6112	199.362	9.53323	109.831	8.01936	314.373	63.3816	174.556	20.3026	91.6433	12.078
6.4	361.365	39.8574	225.667	10.8987	137.475	7.93116	340.772	42.5728	208.722	13.525	119.97	8.2622	328.726	49.5884	197.875	9.61387	109.417	8.09592	310.617	62.8256	173.669	20.6581	91.2278	12.0621
6.5	356.195	39.4207	222.083	10.9516	135.612	7.7503	337.442	41.3357	207.646	11.556	118.096	7.97445	324.553	48.0101	194.905	8.38376	108.312	7.42422	307.38	60.8332	173.088	20.3448	90.5957	11.5785
6.6	352.108	39.0651	221.113	11.0111	134.387	7.24545	333.419	41.3325	205.422	10.6304	117.225	7.33663	321.211	47.2689	193.013	8.0109	106.464	7.28419	305.136	59.1566	169.896	19.0817	90.1667	10.9733
6.7	349.102	38.3417	218.751	10.3201	133.038	7.13083	331.401	40.8802	203.3	10.2871	116.386	8.19801	319.4	46.3185	192.537	8.99552	106.101	7.17397	303.008	58.3545	168.91	18.9591	89.9437	11.0233
6.8	345.272	38.2078	216.429	10.5814	131.791	6.47335	328.817	40.2437	201.412	11.2397	115.194	7.89854	316.342	45.3435	190.702	8.37681	106.092	7.01974	300.244	57.2001	168.173	18.1692	89.6452	10.2975
6.9	341.961	38.2946	214.811	10.4614	130.506	6.28722	325.767	40.3202	199.661	10.8019	114.772	7.2943	313.216	44.7285	188.657	7.52985	104.99	6.89402	297.531	56.2266	167.921	17.424	88.5097	10.1706
7	338.56	37.4655	212.897	9.56509	129.78	6.41977	323.779	39.4548	197.995	10.8694	114.437	6.67231	311.289	43.532	187.384	7.26004	104.336	6.95615	296.076	54.5472	166.573	17.3591	88.9848	9.64313
7.1	333.932	37.1129	210.39	8.8217	128.118	6.24321	320.46	38.4639	196.479	10.2724	113.193	7.08832	307.76	42.5509	185.441	7.97168	103.495	7.16346	293.189	52.9927	165.056	16.9811	88.7195	9.32591
7.2	328.789	36.4405	208.006	9.87254	126.693	5.72923	316.028	37.8304	194.616	10.0324	111.885	7.41699	304.257	40.8443	183.996	7.73989	102.352	6.47505	289.71	51.3832	164.217	16.2078	88.421	8.53913
7.3	325.513	36.3753	205.372	9.50289	125.667	5.57735	313.963	37.9905	193.356	10.8309	111.538	7.39048	302.215	40.4534	182.743	6.85143	101.726	6.38888	287.529	50.7613	163.612	15.8133	87.7712	8.43104
7.4	323.337	35.4616	203.521	8.93456	124.944	5.70409	311.405	37.1735	192.016	11.0122	110.44	6.96965	299.427	39.4576	181.902	7.63904	101.242	6.36293	285.028	49.5814	162.194	15.7485	87.4432	8.51284
7.5	319.547	35.312	201.78	9.44036	123.633	5.44152	308.379	36.5871	190.169	9.71486	109.355	6.71693	296.665	38.8173	179.025	7.34136	100.53	6.05369	283.058	48.4374	160.913	15.4658	87.3952	8.15161
7.6	315.799	34.3275	199.804	9.33886	122.199	5.68573	306.014	36.033	187.515	9.67487	108.637	6.47208	294.701	37.7358	178.591	6.94487	99.4766	5.76636	281.052	47.326	160.215	15.0684	86.4158	7.79076
7.7	313.175	33.9858	197.262	8.17913	121.388	5.87785	303.326	35.4913	185.891	9.85877	107.668	6.66043	292.913	37.0014	177.289	7.22484	98.7293	5.64724	279.189	46.5644	159.412	14.3741	86.2478	7.48879
7.8	309.641	33.7663	195.677	8.67513	120.597	5.64351	299.885	34.89	184.709	9.47123	107.295	6.57868	290.108	36.0335	176.155	7.07087	98.3536	5.67987	276.493	45.3297	158.114	14.0023	86.184	7.24024
7.9	306.754	33.6102	194.115	8.21631	119.954	5.5113	297.819	34.4744	183.214	9.51419	106.744	5.96764	287.708	35.5765	174.803	7.00581	97.9243	5.65962	274.537	44.3693	157.929	13.8699	85.9401	6.73368
8	304.05	32.1956	191.773	7.49779	118.575	5.17481	294.96	33.3927	181.746	9.04119	105.67	5.8218	285.784	34.4167	172.53	7.06646	97.3766	5.68363	272.916	42.9441	156.795	13.4422	85.3179	6.49662
8.1	299.802	31.1657	190.64	6.95418	117.483	5.39509	291.741	32.277	180.231	9.10799	104.469	6.18066	282.985	32.9698	171.405	6.67967	96.5076	5.859	270.477	40.9657	155.576	12.5808	84.9226	6.13767
8.2	297.071	30.8492	189.273	7.18218	116.28	5.39033	289.1	31.8581	178.864	8.67327	103.551	6.15598	280.8	32.4473	170.217	6.66858	95.767	5.4585	267.964	40.5663	154.207	12.8378	84.6123	5.80356
8.3	294.674	30.3994	187.556	6.97157	115.459	4.52624	286.928	31.6864	177.569	8.19683	103.26	6.05356	278.765	32.3607	169.897	6.93776	95.1814	5.22548	266.793	39.9033	153.789	13.3915	84.103	5.79981
8.4	292.175	30.2483	185.238	6.63041	114.451	4.59426	284.431	31.275	176.342	7.99713	102.822	5.36731	276.91	31.9748	168.257	6.9182	94.6504	5.45657	264.865	39.0794	153.165	11.8384	83.8741	5.2888
8.5	289.399	30.3503	183.015	6.18225	113.61	4.44358	282.071	31.4145	174.891	7.72684	101.94	5.44509	274.797	31.7228	166.49	7.45542	94.2329	4.84708	263.209	38.1465	152.599	11.979	83.8045	5.51316
8.6	286.087	29.709	181.937	6.05969	112.667	4.64685	279.399	30.7502	174.227	7.59556	101.234	5.58456	272.583	31.0446	165.512	6.98678	93.7773	4.6905	261.351	37.1162	151.873	12.2244	83.2262	5.05873
8.7	283.31	29.5855	180.88	6.38734	111.854	4.4375	277.832	30.3498	171.984	7.34277	100.886	5.18173	270.754	30.6584	164.821	6.55967	92.9996	4.62052	259.069	36.8824	150.214	12.0259	82.7075	5.13588
8.8	280.525	28.8099	178.567	5.96482	111.059	4.309	274.723	29.2312	171.173	8.02532	100.291	5.25369	267.718	29.2064	163.355	6.71613	92.2392	4.93796	256.339	35.016	149.312	11.3553	82.2286	4.562
8.9	278.193	28.0432	177.343	5.50928	109.927	4.11027	271.464	28.356	169.569	8.18066	98.9696	4.67405	265.86	28.4178	162.74	6.48409	91.9239	4.96279	254.896	34.0457	149.362	11.0419	82.2032	4.55302
9	274.992	27.1373	175.899	6.12113	108.94	3.82794	269.06	27.8331	168.962	7.49548	97.7218	4.64525	263.537	27.7741	161.434	6.04202	91.3003	4.82202	253.25	32.6543	148.326	11.3742	81.8395	4.91096
9.1	272.334	27.2919	173.837	5.44365	107.81	3.2087	266.751	27.7781	167.148	6.853	97.6749	5.0106	260.908	27.8638	160.134	6.88853	91.1766	4.87388	251.072	32.371	147.228	10.8255	81.365	4.94052
9.2	269.523	26.8035	172.631	4.7714	106.839	3.46281	264.355	26.9645	165.732	6.3319	97.2653	4.42404	258.874	27.1344	159.099	5.93565	90.3981	4.14501	249.272	31.4028	147.159	10.1025	80.9474	4.73875
9.3	267.929	26.43	171.527	4.67983	106.3	3.32253	262.22	26.7703	165.597	6.33303	96.9358	4.35923	257.47	26.7801	157.858	6.4321	89.9733	4.15305	247.846	31.0073	146.699	10.4048	80.7298	4.13807
9.4	266.365	26.1022	169.721	5.22383	105.65	3.16513	260.268	26.0461	164.22	6.48267	95.9399	3.81187	256.531	26.541	157.304	6.24484	89.8866	4.15187	246.882	30.5014	146.205	9.66219	80.4121	4.17509
9.5	263.557	25.6728	167.904	5.14882	104.528	3.03861	259.012	25.7875	162.722	5.86177	95.2357	4.16726	254.45	26.0187	155.694	6.22511	88.6801	3.96401	244.857	29.8444	144.94	10.0662	80.3796	3.89806
9.6	261.474	25.5316	166.595	4.09671	103.682	3.02678	256.038	25.2914	161.186	5.77843	94.7453	3.97564	251.822	25.7488	154.26	5.99546	88.4596	3.85841	243.173	28.8337	143.471	9.16293	79.986	3.80873
9.7	258.883	24.8941	165.043	3.98881	102.869	3.06152	254.114	24.764	159.845	5.24632	94.0358	3.73223	250.237	25.1291	153.242	5.87107	87.8688	4.05622	241.223	28.2225	142.576	8.78847	79.3367	3.43367
9.8	256.902	24.007	163.843	3.89719	101.754	2.98106	251.879	23.7727	159.067	4.69943	93.5634	4.00943	248.58	24.2099	152.742	5.42498	87.4428	3.5334	239.442	27.0594	142.345	8.69397	79.2239	3.86121
9.9	253.822	23.5504	161.989	3.962	101.054	2.5141	249.055	23.134	158.182	5.11839	92.8833	4.3709	245.744	23.5612	151.124	6.1415	86.6989	3.51785	237.697	26.0733	141.56	8.86229	78.735	3.56761
10	251.46	23.8083	160.489	4.24819	99.9338	2.63882	247.2	23.5547	156.383	5.11763	92.3892	4.17747	243.903	24.0138	150.596	6.1705	86.3797	3.5196	236.085	26.1828	140.763	8.10497	78.7323	3.62552
10.1	249.544	24.0151	159.338	3.50578	99.1587	2.57914	245.547	23.5318	155.903	4.57498	91.364	3.19796	242.448	23.8986	149.267	5.09857	86.0029	3.34522	234.701	25.6806	140.316	7.7305	78.3243	3.59459
10.2	248.54	23.755	157.74	3.62266	97.9979	2.41513	243.181	23.0998	154.77	3.88044	90.9375	3.52694	240.836	23.6994	148.909	6.05509	85.2508	3.41411	233.082	25.6178	139.665	7.6245	77.978	3.31257
10.3	246.204	23.3997	156.423	3.20756	96.8883	2.39101	241.362	22.6405	153.011	3.97044	90.8314	3.10079	238.632	23.2114	147.685	5.71129	84.3435	2.63461	231.32	24.9053	138.414	7.66248	77.2511	2.98625
10.4	243.102	23.1227	154.889	3.49554	96.3596	2.60599	238.714	22.4661	152.41	3.94496	89.8868	2.67912	236.143	22.7442	145.714	4.57416	84.0889	2.43419	228.938	24.0053	137.6	7.58616	77.2842	3.00067
10.5	241.547	22.8622	153.483	3.53	95.9425	2.75693	237.05	22.1183	151.179	4.34597	89.2554	2.80422	234.578	22.4352	145.301	4.30239	83.6551	3.2469	228.004	23.5741	136.887	7.06122	77.1487	3.13393
10.6	239.319	21.951	151.555	3.38197	94.8595	2.51381	236.026	21.4785	150.264	4.03301	88.5687	3.03287	233.016	21.8631	145.057	4.33234	82.5868	2.92447	226.77	22.8223	136.626	6.75455	77.087	3.03117
10.7	236.654	22.2194	150.459	3.38061	93.8059	2.29925	233.478	21.5848	149.224	4.14859	88.2744	3.28854	230.875	21.6999	144.168	4.08738	82.3021	2.52237	224.453	22.5796	135.84	6.64752	76.4384	3.15786
10.8	235.443	21.9906	150.054	3.07352	93.2418	2.83987	231.769	21.1286	148.088	3.81567	87.6261	2.35491	228.748	21.1602	142.731	4.36655	82.0019	2.75775	223.269	22.1384	134.771	5.74809	75.9311	2.99
10.9	233.206	21.7781	148.536	3.3064	92.694	2.71993	230.058	20.9955	147.24	3.59112	87.2989	2.49258	227.519	21.1133	141.55	4.32051	81.2968	2.14478	221.657	21.8193	134.553	5.47139	76.1181	3.01164
11	231.481	21.2979	147.944	2.86232	92.0512	2.27152	228.063	20.5131	145.719	2.94109	86.6004	2.4523	225.327	20.4737	141.323	3.76024	81.1517	1.71947	220.187	21.0166	133.684	5.59151	75.8723	2.94399
11.1	229.029	20.909	146.884	2.23996	91.2189	2.5799	226.211	20.2557	144.895	3.15563	86.0751	2.25066	223.573	19.9966	140.658	4.06854	80.547	2.08754	218.147	20.3894	133.583	5.54572	75.3773	2.92358
11.2	227.014	20.8458	145.856	2.71847	91.0088	2.60674	223.848	20.1268	143.694	3.93323	85.5251	1.76891	221.529	19.8709	139.091	3.76788	79.4604	1.90164	216.567	20.2569	132.652	5.67451	74.8407	2.4638
11.3	224.883	20.1542	144.442	3.03481	90.4362	3.08592	222.562	19.5822	142.225	3.47114	84.4946	1.83178	219.682	19.0029	137.614	2.93087	79.0474	2.26374	215.111	19.3882	131.042	4.96738	74.5826	2.84773
11.4	223.15	19.8976	143.938	2.32189	89.8112	3.50423	220.159	19.2325	141.256	3.13854	84.0017	2.11372	218.111	18.6519	136.731	3.17047	78.6128	2.30569	213.606	18.8473	130.367	3.77086	74.2328	2.65155
11.5	221.068	19.3709	142.924	3.18286	88.8779	3.93555	217.908	18.7357	140.299	2.79049	83.3694	2.44141	215.891	18.0245	136.276	3.62603	78.0101	2.33596	211.387	18.0716	129.544	3.99995	74.0332	2.34781
11.6	218.841	18.6809	142.267	3.60893	87.779	4.37636	215.739	17.8028	139.202	3.42143	82.5853	2.04685	213.348	17.0065	135.535	2.97376	77.291	1.96357	209.656	17.079	128.655	4.18472	73.642	1.86863
11.7	217.972	19.3199	141.03	3.43695	87.5788	4.33213	214.752	18.3548	138.632	2.86977	81.4209	1.97924	212.132	17.6183	133.645	2.79907	76.9769	1.88654	208.832	17.6015	127.973	3.57326	73.1031	1.99634
11.8	218.698	20.6412	138.507	3.99142	88.3013	6.15179	213.692	18.4074	137.972	3.59562	80.0669	4.61924	211.973	18.2878	135.309	8.59483	75.2663	3.50071	207.101	17.9669	127.231	4.77156	72.1238	2.84726
11.9	219.335	22.6831	135.598	7.71993	89.4823	13.0347	212.631	18.5763	137.467	6.95724	78.3131	10.2924	211.516	20.3035	136.542	19.7023	73.202	7.3813	204.658	18.6641	126.365	7.37264	71.0833	4.96936
12	219.971	25.4639	132.438	12.6377	90.6633	20.7311	211.571	19.0058	136.963	10.8417	76.5594	16.2653	210.856	23.7628	137.694	31.247	71.1377	11.5354	202.215	19.9125	125.499	10.3076	70.0427	7.42932
